# Supplementary material for: A cell atlas of the chick retina based on single-cell transcriptomics
Source: eLife. 2021 Jan 4;10:e63907. doi: 10.7554/eLife.63907 (PMC7837701; doi:10.7554/eLife.63907)
Supplement: Supplementary file 3. [file elife-63907-supp3.zip]

Archive with 1 entries (1 files):
- SupplementaryFIle3_QC.csv
